# Supplementary material for: Sequencing Reveals Population Structure and Selection Signatures for Reproductive Traits in Yunnan Semi-Fine Wool Sheep (Ovis aries)
Source: Front Genet. 2022 Mar 7;13:812753. doi: 10.3389/fgene.2022.812753 (PMC8957090; doi:10.3389/fgene.2022.812753)
Supplement: Supplementary file 1 [file Table2.XLSX]

## Sheet: Sheet1
Chromosome	Length	Variants
1	301310028	3138798
2	265688840	2689085
3	241140967	2453868
4	130071916	1367467
5	117625568	1168712
6	129788820	1432435
7	107697089	1056979
8	98768167	1027348
9	104713370	1143561
10	97206448	991830
11	60977283	580794
12	84520005	866289
13	87256641	863680
14	71110528	702214
15	90320817	942415
16	78351213	864798
17	82584647	863862
18	70857294	739032
19	62707585	643602
20	55937558	600639
21	52946817	580082
22	55669323	603680
23	68305172	742735
24	43079387	465314
25	47656618	552455
26	49387814	541363
X	153341986	970161
Total	2809021901	28593198
