# Supplementary material for: Sequencing Reveals Population Structure and Selection Signatures for Reproductive Traits in Yunnan Semi-Fine Wool Sheep (Ovis aries)
Source: Front Genet. 2022 Mar 7;13:812753. doi: 10.3389/fgene.2022.812753 (PMC8957090; doi:10.3389/fgene.2022.812753)
Supplement: Supplementary file 2 [file Table3.xlsx]

## Sheet: Sheet1
FID	O(HOM)	E(HOM)	N(NM)	Heterozygosity rate	FROH
B2318	21561789	20880000	28393468	0.240607	0.0105236
B2696	21320244	20940000	28476870	0.251314	0.00424043
B316	20828511	20960000	28509681	0.269423	0.00713646
B3838	18919475	20910000	28438921	0.334733	0.000378336
B3862	18430301	20920000	28455987	0.352323	NA
B4038	21516447	20920000	28458183	0.243928	0.0136596
B4528	20932462	20900000	28426172	0.26362	0.000885229
B4606	21152851	20940000	28481948	0.257324	0.0136797
B4704	18364098	20950000	28492499	0.355476	NA
B4818	19287839	20920000	28456786	0.322206	NA
B6048	21179000	20890000	28413059	0.254603	0.00392908
B6306	21497598	20890000	28415784	0.243463	0.00658237
B6582	21315706	20940000	28487662	0.251757	0.00602567
B6966	21883993	20920000	28462179	0.23112	0.0167749
B7012	21017384	20960000	28509543	0.262795	0.0113912
B7020	21091316	20920000	28458157	0.258866	0.00643195
B7082	21083197	20910000	28436191	0.258579	0.00825609
B7292	21125817	20910000	28444401	0.257294	0.00506423
B7678	21530506	20920000	28455232	0.243355	0.0233911
B7880	20744356	20950000	28502079	0.272181	0.00211415
shuang2364	21463201	20890000	28413778	0.24462	0.0112364
shuang2630	20019684	20890000	28412059	0.295381	0.000438057
shuang3338	21772871	20900000	28434135	0.23427	0.00766581
shuang3350	21404529	20910000	28436955	0.247299	0.00373926
shuang3760	21711641	20880000	28390755	0.235257	0.016393
shuang3792	21409767	20920000	28458214	0.247677	0.00873521
shuang3996	21759170	20910000	28440593	0.234926	0.0224994
shuang4028	21258255	20920000	28453481	0.252877	0.00929695
shuang4206	21822150	20920000	28454017	0.233073	0.0197762
shuang4258	21053230	20890000	28414629	0.259071	0.000936551
shuang4416	21478837	20930000	28464778	0.245424	0.0105535
shuang4646	21352015	20940000	28478673	0.250245	0.0169585
shuang4660	19714028	20180000	27461226	0.282114	NA
shuang4858	21382596	20930000	28472735	0.249015	0.0239354
shuang5076	21170057	20880000	28404301	0.254688	0.00328686
shuang5254	20487697	20920000	28452783	0.27994	NA
shuang6108	17835405	20940000	28482776	0.373818	NA
shuang6446	21545580	20910000	28438835	0.242389	0.0196594
shuang6962	21537930	20900000	28429332	0.242405	0.0147761
shuang7442	21440441	20890000	28418158	0.245537	0.00462553
