# Supplementary material for: Sequencing Reveals Population Structure and Selection Signatures for Reproductive Traits in Yunnan Semi-Fine Wool Sheep (Ovis aries)
Source: Front Genet. 2022 Mar 7;13:812753. doi: 10.3389/fgene.2022.812753 (PMC8957090; doi:10.3389/fgene.2022.812753)
Supplement: Supplementary file 3 [file Table1.XLSX]

## Sheet: Sheet1
Sample	Clean reads	Clean bases(bp)	Mapping rate(%)	Average sequencing depth	Coverage at least 1X(%)	Coverage at least 4X(%)
B2318	201541732	30216942230	90.67	8.37	92.75	87.32
B2696	241937106	36268018922	91.91	9.82	92.96	89.31
B316	293384528	43985422424	90.44	12.1	93.2	90.46
B3838	218166842	32702893388	91.22	8.73	93.3	87.97
B3862	215603116	32319328002	91.34	8.79	93.35	88.06
B4038	241803462	36247160864	91.03	9.97	92.86	89.21
B4528	213248142	31968347872	91.56	8.71	92.88	88
B4606	267258990	40066330558	91.66	10.92	93.05	89.89
B4704	236966024	35523558742	90.97	9.73	93.46	89.17
B4818	215251832	32265642030	91.64	8.83	93.28	88.2
B6048	211115910	31650483342	91.39	8.53	92.79	87.71
B6306	199977344	29979898020	91.79	8.49	92.73	87.67
B6582	263320832	39477251912	92.01	10.98	92.97	89.85
B6966	242040998	36285892938	91.34	10.13	92.9	89.43
B7012	284753556	42693310312	91.8	11.95	93.16	90.36
B7020	239333886	35881457942	91.02	9.67	92.99	89.07
B7082	213800434	32050081558	91.47	8.89	92.86	88.23
B7292	230113784	34499407870	90.08	9.41	92.87	88.81
B7678	229233966	34368375802	91.49	9.68	92.89	89.04
B7880	283226016	42459375140	91.03	11.66	93.13	90.25
shuang2364	227033762	34038133362	89.97	8.99	92.87	88.43
shuang2630	216432814	32442267472	91.4	8.09	93.09	87.1
shuang3338	220941770	33123971068	91.9	9.07	92.79	88.5
shuang3350	209767408	31450583014	91.77	8.82	92.85	88.23
shuang3760	202535904	30366989248	91.58	8.37	92.71	87.46
shuang3792	243653136	36528197486	91.07	9.82	92.96	89.19
shuang3996	250708826	37583059838	90.83	9.27	92.73	88.65
shuang4028	223970806	33576212382	91.44	9.23	92.98	88.76
shuang4206	240478590	36051950774	91.41	9.67	92.89	89.09
shuang4258	213766424	32049046568	92.09	8.85	92.87	88.15
shuang4416	245480550	36800227802	91.45	10.02	92.96	89.35
shuang4646	245614304	36826364006	92.16	10.07	92.98	89.43
shuang4660	246746554	30985431632	86.01	8.75	87.52	83
shuang4858	281767364	42242363052	91.07	11.52	92.88	89.97
shuang5076	207261286	31069444430	92.26	8.55	92.83	87.63
shuang5254	229808886	34454300364	91.35	9.47	93.07	88.94
shuang6108	229039672	34337855154	91.45	9.45	93.5	89.05
shuang6446	219310666	32881788846	91.27	9.03	92.88	88.44
shuang6962	216309784	32428625966	90.6	8.87	92.8	88.07
shuang7442	222146186	33301067444	92.13	9.02	92.91	88.32
				9.50725
